# Supplementary material for: Overexpression of Akt1 Enhances Adipogenesis and Leads to Lipoma Formation in Zebrafish
Source: PLoS One. 2012 May 18;7(5):e36474. doi: 10.1371/journal.pone.0036474 (PMC3356305; doi:10.1371/journal.pone.0036474)
Supplement: Table S1 — The PCR amplicon size and primer sequences used to perform real-time RT-PCR. (XLS) [file pone.0036474.s003.xls]

## Sheet: Sheet1
gene	Accession number or Ensembl ID	Forward primer (5’ to 3’)	Reverse primer (5’ to 3’)	Amplicon (bp)	Functional grouping
pparg	NM_131467	CCGAGTGTGTGGAGACAAAGC	CTTGTTGCGGCTCTTCTTGTG	151	Adipogenesis-related gene
cebpa	NM_131885	TCGTCCGAACGCGACTCTAT	ACCGAAATTCTGACAGCAACA	192	Adipogenesis-related gene
srebf1	NM_001105129	CCATCAACAGTATCGCCATCAG	TTTCTTCAACACCGCAGACTTATT	182	Adipogenesis-related gene
srebf2	NM_001089466	TGGAACCTGATTCGCTACTGC	GTCCCGTGAGCTGGTCTGTG	108	Adipogenesis-related gene
fabp11a	NM_001004682	GCAGAAACAGACCTGGGACG	CATTGAACTGAGCCTGCATC	167	Adipogenesis-related gene
fabp11b	NM_001020558	GATGAATACATGAAGGCTGTAGGTG	ACTTGAATTTGATTTCCAGGGTCT	151	Adipogenesis-related gene
lpl	NM_131127	AAGATGCACGGCAGTTCATTC	CTCCTGGACTTGGGTTGGGT	168	Adipogenesis-related gene
scd	NM_198815	CTCAATCTCACCACCATCTTCGT	GTAGCTGCCGTCGCCTGTAC	120	Adipogenesis-related gene
adipoql	NM_001045425	GGCTCTGTGATCTTGCGTTTG	GGAGAAGGTGGAGTCATTGGTATT	111	Adipocytokine & Imflammatory gene
adipoql2	XM_685982.3	CACCATCAATGGCAAGGAGAC	CAACTGAAGCCAAACCTCATCTC	154	Adipocytokine & Imflammatory gene
adipor1a	NM_001002467	CCCATTTATACCCATTCCTTCG	AGCCATCGGATACCTTTGACC	161	Adipocytokine & Imflammatory gene
adipor1b	NM_213500	TTTTGTGAAGGCGACGACAGT	CCAACCACCAGAACATGGAATAT	168	Adipocytokine & Imflammatory gene
adipor2	NM_001025506	CACCAATTCCAGCTCTGTTCCT	TCACCCTGCATCCACCGTAT	162	Adipocytokine & Imflammatory gene
lepr	NM_001113376	GGTCATTGGTCCTCTATT	TACAGCGAACTTCTACTT	83	Adipocytokine & Imflammatory gene
lipin1	BC163248	CATTCAGCCAGTTCACCTT	TGTCCTCTCAAGCCTGTT	75	Adipocytokine & Imflammatory gene
tnfa	NM_212859	TCAATCTGCACGCAGGAGC	TCGTTCACAAACCAAACACCC	178	Adipocytokine & Imflammatory gene
il1b	NM_212844.1	TGGACTTCGCAGCACAAAATG	GTTCACTTCACGCTCTTGGATG	150	Adipocytokine & Imflammatory gene
mmp2	NM_198067	ACTGCTGTTCCCGATGACCTAG	TTGACCTCGCCGACTTTGAT	131	Adipocytokine & Imflammatory gene
mmp9	NM_213123	TCGGCCTACCAAGCGACTT	TCATGTGAATCAATGGGCACTC	178	Adipocytokine & Imflammatory gene
myf5	NM_131576	AACCGGGCCATTGTCTCC	TGCCTCAAAGGCGTGATTG	128	Myogenesis-related gene
myf6	NM_001003982	AGAACGAAGGCGGCTCAAA	CTCCTGCTCATCCAGCGAAT	163	Myogenesis-related gene
myod1	NM_131262	GTCCACCAACCCGAACCAG	CCATCATGCCATCAGAGCAGT	182	Myogenesis-related gene
myog	NM_131006	CAAACCATCTCCATCGTCCAG	CGTTCACCTTCTTCAACCTCCT	176	Myogenesis-related gene
mylz2	NM_131188	GACAGGTTCACCGCAGAGGA	CCAGACAACAGACTGGGAGGAT	198	Myogenesis-related gene
runx2a	NM_212858	GACGGTGGTGACGGTAATGG	TGCGGTGGGTTCGTGAATA	174	Skeletogenesis-related gene
runx2b	NM_212862	CGGCTCCTACCAGTTCTCCA	CCATCTCCCTCCACTCCTCC	150	Skeletogenesis-related gene
mgp	NM_205640	CGAGTCATTGGAGGTGTTTGTG	GCGGGCTGAAGAAGGTCTG	197	Skeletogenesis-related gene
col2a1a	NM_131292	CAACACGATGTAGAGGTGGACG	CAGGGTGGCAGAGTTTCAGG	127	Skeletogenesis-related gene
akt1	NM_005163	GGCAAGGTGATCCTGGTGAA	GGTCGTGGGTCTGGAAAGAGTA	181	Human Akt1 gene
ENSDART00000133739	ENSDART00000133739	GTATGATGAGGTGCTGATG	GTTGTGGATGATAGTGTTGA	82	Novel gene adjacent to the transgene insertion site
ENSDART00000136020	ENSDART00000136020	TGGAGGAGAATAACAAGA	GAAGGATGAAGGATTGAG	93	Novel gene adjacent to the transgene insertion site
β-actin2	NM_181601	ATTGCTGACAGGATGCAGAAG	GATGGTCCAGACTCATCGTACTC	179	House-keeping gene
