# Supplementary material for: Overexpression of Akt1 Enhances Adipogenesis and Leads to Lipoma Formation in Zebrafish
Source: PLoS One. 2012 May 18;7(5):e36474. doi: 10.1371/journal.pone.0036474 (PMC3356305; doi:10.1371/journal.pone.0036474)
Supplement: Table S2 — Measurement of mRNA expression level of two genes located adjacent to the chromosomal insertion site in multiple tissues by real-time RT-PCR. (XLS) [file pone.0036474.s004.xls]

## Sheet: qPCR analysis
	β-actin2	ENSDART00000133739			ENSDART00000136020
Tissue	Avg. of CT	Avg. of CT	Avg. of ΔCT	(2^-ΔCT)*10^5	Avg. of CT
Adult	17.44±0.19	31.30±0.42	13.85±0.32	6.89±1.49	ND												Avg.	SD
Embryo	18.57±0.46	34.55±1.30	16.03±0.82	1.67±1.00	ND											Adult	#DIV/0!	#DIV/0!
Eye	19.97±0.98	34.04±1.16	14.08±0.47	6.01±1.84	ND											Embryo	#DIV/0!	#DIV/0!
Gill	18.90±0.38	30.50±0.81	11.60±0.50	33.82±12.01	ND											Eye	#DIV/0!	#DIV/0!
Brain	19.40±0.94	ND	ND	ND	ND											Gill	#DIV/0!	#DIV/0!
Muscle	20.22±0.79	34.48±0.19	14.53±1.04	4.80±3.17	ND											Brain	ND	ND
Bone	18.23±0.71	34.73±0.68	16.30±1.08	1.50±1.16	ND											Muscle	#DIV/0!	#DIV/0!
Skin	17.98±1.03	32.17±1.79	14.19±0.82	6.01±3.37	ND											Bone	#DIV/0!	#DIV/0!
																Skin	#DIV/0!	#DIV/0!
